# Supplementary material for: Development of siRNA-Loaded Lipid Nanoparticles Targeting Long Non-Coding RNA LINC01257 as a Novel and Safe Therapeutic Approach for t(8;21) Pediatric Acute Myeloid Leukemia
Source: Pharmaceutics. 2021 Oct 14;13(10):1681. doi: 10.3390/pharmaceutics13101681 (PMC8539450; doi:10.3390/pharmaceutics13101681)
Supplement: Supplementary file 1 [file pharmaceutics-13-01681-s001.zip]

Archive with 1 entries (1 files):
- pharmaceutics-1363985-supplementary.pdf
